# Supplementary material for: Willingness of adolescent girls and young women to participate in future clinical trials of long-acting PrEP implants for HIV prevention, Kampala Uganda
Source: PLOS Glob Public Health. 2025 Aug 8;5(8):e0005028. doi: 10.1371/journal.pgph.0005028 (PMC12333988; doi:10.1371/journal.pgph.0005028)
Supplement: S1 Data — (XLSX) [file pgph.0005028.s001.xlsx]

## Sheet: Sheet1
Idno	Agegroup	Education	Marital_status	Employment	Children	Alcohol_use	Druguse	Newmale_partners	Contraceptive_use	Contraception_methods	STItest	Transactionalsex	sexforce	Travel_freq	Anal_sex	Condomuse	Average_income ($)	Wilimplant_use
1	14-19	none/primary	Single(never married)	hospitality/Entertainment	None	moderate risk/hazardous	No	None	yes	Implant	Pos	Yes	No	No	No	Yes	>15	Yes
2	14-19	none/primary	Single(never married)	No job	None	None	No	None	no	None	Neg	Yes	No	Yes	No	No	<=15	No
3	20-24	second/ter	Single(never married)	other	None	None	No	None	no	None	Neg	Yes	No	No	No	Yes	<=15	Yes
4	14-19	none/primary	Single(never married)	hospitality/Entertainment	None	None	No	None	yes	oral pills	Neg	Yes	No	No	No	No	<=15	No
5	14-19	second/ter	Single(never married)	No job	None	low risk drinking	No	None	no	None	Neg	Yes	No	No	No	Yes	<=15	No
6	20-24	second/ter	Single(never married)	other	Atleast one	low risk drinking	No	2 & above	no	None	Pos	Yes	No	Yes	No	Yes	>15	No
7	14-19	none/primary	Single(never married)	No job	None	None	No	None	no	None	Neg	Yes	No	No	No	Yes	<=15	No
8	20-24	none/primary	Separated/DIvorced	hospitality/Entertainment	Atleast one	high risk/Alcohol dependent	No	One	no	None	Neg	Yes	No	Yes	No	No	<=15	No
9	20-24	second/ter	Single(never married)	sex work	None	low risk drinking	No	One	yes	Implant	Pos	Yes	No	No	No	No	<=15	Yes
10	14-19	second/ter	Single(never married)	sex work	None	None	No	2 & above	no	None	Neg	Yes	No	No	No	Yes	<=15	No
11	20-24	none/primary	Single(never married)	sex work	Atleast one	high risk/Alcohol dependent	No	2 & above	yes	Implant	Neg	No	No	Yes	No	Yes	>15	Yes
12	14-19	second/ter	Single(never married)	No job	None	None	No	One	no	None	Neg	Yes	No	No	No	No	<=15	Yes
13	14-19	second/ter	Single(never married)	hospitality/Entertainment	None	None	No	One	no	None	Neg	Yes	No	Yes	No	Yes	<=15	No
14	14-19	second/ter	Single(never married)	hospitality/Entertainment	None	moderate risk/hazardous	No	None	no	None	Neg	Yes	No	Yes	No	No	<=15	No
15	14-19	none/primary	Single(never married)	hospitality/Entertainment	None	low risk drinking	No	2 & above	no	None	Neg	Yes	No	No	No	Yes	<=15	Yes
16	14-19	none/primary	Single(never married)	sex work	Atleast one	None	No	2 & above	yes	oral pills	Neg	Yes	Yes	Yes	No	No	<=15	Yes
17	14-19	second/ter	Single(never married)	hospitality/Entertainment	None	moderate risk/hazardous	Yes	None	no	None	Neg	Yes	No	Yes	No	Yes	<=15	No
18	14-19	none/primary	Single(never married)	hospitality/Entertainment	Atleast one	low risk drinking	No	One	no	None	Neg	Yes	No	No	No	Yes	<=15	Yes
19	20-24	none/primary	Single(never married)	No job	Atleast one	None	Yes	One	no	None	Pos	Yes	No	Yes	No	No	<=15	Yes
20	20-24	second/ter	Single(never married)	sex work	Atleast one	low risk drinking	Yes	2 & above	no	None	Neg	Yes	Yes	Yes	No	Yes	<=15	Yes
21	14-19	none/primary	Single(never married)	hospitality/Entertainment	None	high risk/Alcohol dependent	Yes	2 & above	no	None	Neg	Yes	No	No	No	Yes	>15	No
22	14-19	second/ter	Single(never married)	hospitality/Entertainment	None	high risk/Alcohol dependent	Yes	2 & above	yes	CONDOMS	.	Yes	Yes	No	No	Yes	>15	No
23	20-24	second/ter	Married	hospitality/Entertainment	Atleast one	low risk drinking	No	2 & above	yes	injectable	Pos	Yes	No	Yes	No	Yes	<=15	Yes
24	14-19	second/ter	Single(never married)	No job	None	moderate risk/hazardous	Yes	None	no	None	Neg	No	No	No	No	Yes	>15	No
25	20-24	none/primary	Single(never married)	sex work	None	high risk/Alcohol dependent	Yes	2 & above	yes	CONDOMS	Neg	Yes	Yes	Yes	No	Yes	>15	No
26	20-24	second/ter	Single(never married)	hospitality/Entertainment	Atleast one	high risk/Alcohol dependent	Yes	One	yes	Other	Neg	Yes	Yes	Yes	No	No	<=15	Yes
27	14-19	none/primary	Separated/DIvorced	No job	None	moderate risk/hazardous	Yes	2 & above	yes	CONDOMS	Neg	Yes	Yes	Yes	Yes	Yes	<=15	Yes
28	20-24	none/primary	Single(never married)	hospitality/Entertainment	Atleast one	None	No	2 & above	yes	Implant	Neg	Yes	Yes	Yes	No	No	<=15	No
29	14-19	second/ter	Single(never married)	No job	None	None	No	One	no	None	Pos	Yes	No	No	No	Yes	<=15	No
30	14-19	none/primary	Single(never married)	hospitality/Entertainment	None	low risk drinking	Yes	One	yes	oral pills	Neg	Yes	No	Yes	No	No	<=15	Yes
31	14-19	second/ter	Single(never married)	other	None	low risk drinking	No	None	no	None	Pos	No	No	No	No	Yes	>15	No
32	14-19	none/primary	Single(never married)	sex work	Atleast one	None	No	2 & above	no	None	Pos	Yes	No	Yes	No	Yes	>15	No
33	20-24	none/primary	Single(never married)	hospitality/Entertainment	Atleast one	None	No	One	no	None	Neg	Yes	Yes	Yes	No	No	<=15	No
34	14-19	second/ter	Single(never married)	sex work	None	None	Yes	None	no	None	Neg	Yes	No	Yes	No	No	<=15	No
35	14-19	second/ter	Single(never married)	No job	None	moderate risk/hazardous	No	One	yes	CONDOMS	Neg	Yes	No	Yes	No	Yes	>15	No
36	20-24	none/primary	Separated/DIvorced	No job	Atleast one	None	No	One	yes	Implant	Neg	Yes	No	No	No	Yes	<=15	Yes
37	20-24	second/ter	Single(never married)	other	Atleast one	None	No	None	yes	Implant	Neg	Yes	No	No	No	Yes	<=15	No
38	14-19	second/ter	Single(never married)	sex work	None	moderate risk/hazardous	No	2 & above	yes	CONDOMS	Neg	Yes	No	Yes	No	Yes	<=15	Yes
39	14-19	second/ter	Single(never married)	No job	None	None	No	None	no	None	Neg	Yes	No	No	Yes	No	<=15	No
40	14-19	none/primary	Single(never married)	No job	Atleast one	low risk drinking	No	2 & above	yes	CONDOMS	Pos	Yes	Yes	Yes	No	Yes	<=15	Yes
41	14-19	none/primary	Single(never married)	No job	Atleast one	low risk drinking	No	None	yes	CONDOMS	Neg	Yes	No	No	No	Yes	<=15	No
42	20-24	second/ter	Single(never married)	other	Atleast one	None	No	None	yes	injectable	Pos	Yes	No	No	No	Yes	<=15	No
43	20-24	second/ter	Single(never married)	other	Atleast one	moderate risk/hazardous	No	One	yes	Implant	Neg	Yes	No	No	No	Yes	<=15	No
44	14-19	none/primary	Single(never married)	No job	None	moderate risk/hazardous	No	2 & above	yes	CONDOMS	Neg	Yes	No	Yes	No	Yes	<=15	Yes
45	14-19	none/primary	Single(never married)	hospitality/Entertainment	None	moderate risk/hazardous	No	One	yes	CONDOMS	Neg	Yes	No	No	No	Yes	>15	Yes
46	14-19	second/ter	Single(never married)	hospitality/Entertainment	None	moderate risk/hazardous	Yes	One	no	None	Neg	Yes	Yes	No	No	Yes	<=15	No
47	14-19	second/ter	Single(never married)	other	None	None	No	None	no	None	Neg	Yes	No	No	No	Yes	<=15	No
48	20-24	second/ter	Single(never married)	other	None	None	No	None	yes	injectable	Pos	Yes	No	No	No	No	>15	No
49	20-24	second/ter	Married	other	Atleast one	None	No	None	yes	injectable	Neg	Yes	No	Yes	No	Yes	<=15	Yes
50	20-24	second/ter	Separated/DIvorced	No job	Atleast one	moderate risk/hazardous	No	One	yes	Implant	Neg	Yes	No	No	No	Yes	<=15	Yes
51	20-24	none/primary	Separated/DIvorced	hospitality/Entertainment	Atleast one	moderate risk/hazardous	No	One	no	None	Pos	Yes	No	No	No	Yes	<=15	No
52	20-24	none/primary	Single(never married)	hospitality/Entertainment	Atleast one	low risk drinking	No	None	no	None	Neg	No	No	No	No	Yes	>15	No
53	14-19	none/primary	Single(never married)	No job	None	None	Yes	One	yes	CONDOMS	Pos	Yes	Yes	Yes	No	No	<=15	No
54	20-24	second/ter	Single(never married)	hospitality/Entertainment	Atleast one	moderate risk/hazardous	Yes	None	no	None	Neg	Yes	No	No	No	Yes	<=15	Yes
55	20-24	second/ter	Single(never married)	No job	None	None	No	None	yes	Implant	Neg	Yes	No	No	No	No	<=15	Yes
56	14-19	none/primary	Married	hospitality/Entertainment	None	low risk drinking	No	2 & above	no	None	Neg	Yes	Yes	Yes	Yes	Yes	<=15	No
57	20-24	second/ter	Single(never married)	other	None	None	No	None	no	None	Neg	Yes	No	Yes	No	Yes	<=15	Yes
58	20-24	second/ter	Single(never married)	other	Atleast one	None	No	None	yes	CONDOMS	Neg	Yes	No	Yes	No	Yes	<=15	No
59	14-19	second/ter	Separated/DIvorced	No job	None	low risk drinking	No	2 & above	no	None	Neg	Yes	No	Yes	No	Yes	<=15	Yes
60	14-19	second/ter	Married	hospitality/Entertainment	Atleast one	None	No	None	no	None	Neg	Yes	Yes	No	No	Yes	<=15	Yes
61	14-19	second/ter	Separated/DIvorced	hospitality/Entertainment	Atleast one	low risk drinking	No	None	yes	injectable	Pos	Yes	No	Yes	No	Yes	>15	Yes
62	20-24	second/ter	Married	hospitality/Entertainment	Atleast one	None	No	One	yes	injectable	Pos	Yes	No	No	No	No	<=15	No
63	20-24	none/primary	Married	hospitality/Entertainment	None	None	No	One	no	None	Pos	Yes	Yes	No	No	Yes	<=15	Yes
64	14-19	none/primary	Separated/DIvorced	other	Atleast one	moderate risk/hazardous	No	2 & above	yes	CONDOMS	Neg	Yes	Yes	Yes	Yes	Yes	<=15	No
65	14-19	second/ter	Single(never married)	No job	None	None	No	None	no	None	Neg	Yes	No	No	No	Yes	<=15	No
66	20-24	second/ter	Single(never married)	hospitality/Entertainment	Atleast one	None	No	One	yes	CONDOMS	Neg	Yes	Yes	No	No	Yes	<=15	No
67	14-19	second/ter	Single(never married)	No job	None	None	No	None	no	None	Neg	Yes	No	Yes	No	Yes	<=15	No
68	14-19	second/ter	Single(never married)	hospitality/Entertainment	None	None	No	None	no	None	Neg	Yes	Yes	No	No	No	<=15	No
69	20-24	none/primary	Single(never married)	hospitality/Entertainment	Atleast one	low risk drinking	No	One	no	None	Pos	Yes	No	No	No	Yes	<=15	No
70	20-24	second/ter	Single(never married)	No job	None	None	No	None	no	None	Neg	Yes	No	Yes	No	No	<=15	No
71	14-19	none/primary	Single(never married)	hospitality/Entertainment	None	low risk drinking	Yes	One	yes	CONDOMS	Pos	Yes	Yes	Yes	No	Yes	>15	No
72	20-24	second/ter	Single(never married)	hospitality/Entertainment	Atleast one	moderate risk/hazardous	No	2 & above	yes	oral pills	Pos	Yes	Yes	No	No	Yes	<=15	Yes
73	14-19	second/ter	Single(never married)	hospitality/Entertainment	None	None	No	None	yes	injectable	Neg	Yes	No	Yes	No	Yes	<=15	Yes
74	14-19	none/primary	Single(never married)	No job	Atleast one	low risk drinking	No	None	yes	Other	Neg	Yes	Yes	No	No	Yes	<=15	Yes
75	20-24	none/primary	Separated/DIvorced	sex work	Atleast one	low risk drinking	No	None	no	None	Neg	Yes	Yes	Yes	No	Yes	>15	Yes
76	20-24	none/primary	Single(never married)	sex work	Atleast one	low risk drinking	No	2 & above	no	None	Neg	Yes	No	Yes	No	Yes	<=15	Yes
77	14-19	none/primary	Single(never married)	hospitality/Entertainment	None	None	Yes	None	no	None	Neg	Yes	No	No	No	Yes	>15	No
78	20-24	second/ter	Married	hospitality/Entertainment	Atleast one	low risk drinking	No	None	yes	injectable	Neg	Yes	Yes	No	No	No	>15	Yes
79	14-19	second/ter	Single(never married)	No job	None	None	No	None	no	None	Neg	Yes	No	Yes	No	Yes	<=15	No
80	14-19	second/ter	Single(never married)	No job	None	None	No	None	no	None	Neg	Yes	No	No	No	Yes	<=15	No
81	14-19	none/primary	Married	No job	Atleast one	None	No	None	yes	injectable	Neg	Yes	Yes	No	No	No	<=15	Yes
82	20-24	none/primary	Married	other	Atleast one	low risk drinking	No	None	yes	Other	.	Yes	No	Yes	No	No	<=15	No
83	20-24	none/primary	Married	other	Atleast one	None	No	One	yes	CONDOMS	Neg	Yes	No	Yes	No	Yes	>15	No
84	20-24	none/primary	Married	other	Atleast one	None	No	None	yes	injectable	Neg	Yes	No	No	No	No	>15	Yes
85	20-24	none/primary	Separated/DIvorced	other	Atleast one	moderate risk/hazardous	No	2 & above	no	None	Pos	Yes	No	Yes	No	No	>15	No
86	20-24	second/ter	Single(never married)	hospitality/Entertainment	None	None	No	None	no	None	Neg	Yes	No	No	No	Yes	<=15	No
87	20-24	second/ter	Single(never married)	hospitality/Entertainment	Atleast one	moderate risk/hazardous	No	None	yes	Implant	Pos	Yes	No	No	No	No	>15	No
88	20-24	second/ter	Single(never married)	other	None	None	No	One	no	None	Pos	Yes	No	No	No	Yes	<=15	No
89	20-24	second/ter	Married	other	None	None	No	None	no	None	Neg	Yes	No	Yes	No	No	<=15	No
90	20-24	second/ter	Single(never married)	other	None	high risk/Alcohol dependent	No	2 & above	yes	CONDOMS	Pos	Yes	No	Yes	No	Yes	>15	No
91	20-24	second/ter	Single(never married)	No job	Atleast one	moderate risk/hazardous	No	One	yes	injectable	Neg	Yes	No	Yes	No	No	<=15	Yes
92	20-24	none/primary	Married	No job	Atleast one	moderate risk/hazardous	Yes	2 & above	yes	injectable	Neg	Yes	No	Yes	No	Yes	<=15	Yes
93	14-19	second/ter	Single(never married)	No job	None	low risk drinking	No	None	yes	CONDOMS	Neg	Yes	No	No	No	No	<=15	No
94	20-24	second/ter	Married	other	Atleast one	None	No	None	yes	injectable	Pos	Yes	No	Yes	No	No	<=15	No
95	14-19	none/primary	Single(never married)	hospitality/Entertainment	None	low risk drinking	No	2 & above	yes	CONDOMS	Neg	Yes	No	Yes	No	Yes	<=15	Yes
96	14-19	second/ter	Single(never married)	other	None	None	No	None	no	None	Pos	Yes	No	No	No	Yes	<=15	Yes
97	14-19	none/primary	Single(never married)	hospitality/Entertainment	Atleast one	moderate risk/hazardous	Yes	One	no	None	Neg	Yes	Yes	No	No	Yes	<=15	No
98	20-24	second/ter	Single(never married)	other	Atleast one	moderate risk/hazardous	No	2 & above	yes	Implant	Neg	Yes	No	No	No	Yes	>15	Yes
99	20-24	none/primary	Single(never married)	hospitality/Entertainment	None	low risk drinking	No	One	yes	CONDOMS	Pos	Yes	No	No	No	Yes	<=15	Yes
100	20-24	none/primary	Married	hospitality/Entertainment	Atleast one	low risk drinking	Yes	2 & above	yes	Implant	Pos	Yes	No	No	No	No	<=15	No
101	20-24	second/ter	Single(never married)	sex work	None	low risk drinking	No	2 & above	no	None	Neg	Yes	No	No	No	Yes	<=15	No
102	20-24	none/primary	Separated/DIvorced	sex work	Atleast one	low risk drinking	No	2 & above	yes	CONDOMS	Neg	Yes	No	No	No	Yes	>15	Yes
103	14-19	none/primary	Single(never married)	sex work	None	low risk drinking	No	2 & above	no	None	Neg	Yes	No	Yes	No	Yes	>15	Yes
104	14-19	none/primary	Married	No job	Atleast one	None	No	2 & above	yes	CONDOMS	Neg	Yes	No	No	No	Yes	<=15	No
105	20-24	second/ter	Single(never married)	sex work	None	low risk drinking	No	One	yes	injectable	Neg	Yes	No	Yes	No	Yes	<=15	No
106	14-19	none/primary	Single(never married)	hospitality/Entertainment	None	low risk drinking	No	2 & above	no	None	Neg	Yes	No	Yes	No	Yes	>15	Yes
107	20-24	second/ter	Married	hospitality/Entertainment	Atleast one	low risk drinking	No	2 & above	no	None	Pos	Yes	Yes	Yes	No	No	<=15	No
108	14-19	second/ter	Single(never married)	sex work	Atleast one	moderate risk/hazardous	No	2 & above	yes	injectable	Neg	Yes	No	Yes	No	Yes	<=15	Yes
109	14-19	none/primary	Single(never married)	sex work	Atleast one	high risk/Alcohol dependent	No	2 & above	yes	injectable	Neg	Yes	Yes	Yes	No	Yes	<=15	Yes
110	20-24	second/ter	Separated/DIvorced	sex work	Atleast one	high risk/Alcohol dependent	No	2 & above	yes	CONDOMS	Neg	Yes	Yes	Yes	No	Yes	<=15	Yes
111	14-19	second/ter	Married	other	Atleast one	moderate risk/hazardous	No	2 & above	yes	injectable	Pos	Yes	Yes	Yes	No	Yes	>15	No
112	20-24	second/ter	Single(never married)	other	Atleast one	None	No	None	no	None	Neg	Yes	Yes	Yes	No	Yes	<=15	Yes
113	20-24	none/primary	Single(never married)	sex work	Atleast one	high risk/Alcohol dependent	No	2 & above	no	None	Neg	Yes	Yes	No	No	Yes	>15	No
114	14-19	none/primary	Single(never married)	other	None	None	No	None	no	None	Neg	Yes	No	No	No	Yes	<=15	No
115	20-24	second/ter	Single(never married)	other	Atleast one	None	No	One	yes	CONDOMS	Neg	Yes	No	Yes	No	Yes	<=15	Yes
116	20-24	second/ter	Single(never married)	sex work	Atleast one	low risk drinking	No	2 & above	yes	injectable	Neg	Yes	No	No	No	Yes	>15	No
117	14-19	none/primary	Single(never married)	hospitality/Entertainment	None	None	No	One	no	None	Pos	Yes	No	No	No	Yes	<=15	Yes
118	20-24	none/primary	Married	other	Atleast one	None	No	None	yes	injectable	Neg	Yes	No	No	No	Yes	<=15	Yes
119	20-24	none/primary	Married	other	Atleast one	None	No	None	no	None	Neg	Yes	No	No	No	Yes	<=15	No
120	14-19	second/ter	Single(never married)	other	None	None	No	None	no	None	Neg	Yes	No	No	No	Yes	<=15	Yes
121	20-24	second/ter	Single(never married)	sex work	Atleast one	None	No	None	yes	Implant	Neg	Yes	No	No	No	Yes	>15	No
122	20-24	second/ter	Married	other	Atleast one	high risk/Alcohol dependent	No	None	no	None	Pos	Yes	No	No	No	No	>15	No
123	14-19	second/ter	Single(never married)	No job	None	low risk drinking	No	None	no	None	Neg	No	No	No	No	Yes	<=15	No
124	20-24	second/ter	Married	other	Atleast one	None	No	None	yes	injectable	Neg	Yes	No	Yes	No	Yes	>15	No
125	20-24	second/ter	Separated/DIvorced	hospitality/Entertainment	Atleast one	None	No	None	no	None	Neg	Yes	No	No	No	Yes	>15	No
126	20-24	none/primary	Separated/DIvorced	hospitality/Entertainment	Atleast one	None	No	2 & above	yes	Implant	Pos	Yes	No	No	Yes	Yes	<=15	Yes
127	20-24	none/primary	Separated/DIvorced	hospitality/Entertainment	Atleast one	moderate risk/hazardous	No	None	no	None	Neg	Yes	No	No	No	Yes	<=15	No
128	20-24	second/ter	Single(never married)	sex work	None	None	No	2 & above	yes	injectable	Neg	Yes	No	No	No	Yes	>15	No
129	20-24	second/ter	Married	other	None	None	No	None	no	None	Neg	Yes	No	No	No	No	>15	No
130	20-24	second/ter	Single(never married)	other	Atleast one	moderate risk/hazardous	Yes	One	no	None	Pos	No	No	No	No	Yes	<=15	No
131	20-24	none/primary	Separated/DIvorced	sex work	Atleast one	moderate risk/hazardous	No	2 & above	no	None	Pos	Yes	Yes	Yes	No	Yes	<=15	Yes
132	20-24	none/primary	Married	other	Atleast one	low risk drinking	No	None	yes	injectable	Pos	No	No	No	No	No	>15	No
133	20-24	none/primary	Married	other	Atleast one	low risk drinking	No	One	yes	injectable	Neg	Yes	No	No	No	No	<=15	No
134	14-19	none/primary	Separated/DIvorced	other	Atleast one	low risk drinking	No	2 & above	yes	Implant	Neg	Yes	No	Yes	No	Yes	<=15	No
135	20-24	second/ter	Married	sex work	Atleast one	moderate risk/hazardous	Yes	None	no	None	Neg	Yes	No	No	No	Yes	<=15	Yes
136	14-19	second/ter	Married	No job	Atleast one	None	No	One	no	None	Pos	Yes	No	No	No	No	<=15	No
137	14-19	second/ter	Single(never married)	hospitality/Entertainment	None	high risk/Alcohol dependent	No	One	yes	Other	Neg	Yes	No	Yes	No	Yes	>15	No
138	20-24	second/ter	Single(never married)	sex work	Atleast one	low risk drinking	No	2 & above	no	None	Neg	Yes	Yes	Yes	No	Yes	<=15	Yes
139	20-24	second/ter	Single(never married)	sex work	Atleast one	high risk/Alcohol dependent	No	2 & above	yes	CONDOMS	Neg	Yes	Yes	No	No	Yes	<=15	No
140	14-19	second/ter	Single(never married)	sex work	None	high risk/Alcohol dependent	Yes	2 & above	yes	CONDOMS	Pos	Yes	Yes	Yes	No	Yes	<=15	No
141	20-24	second/ter	Single(never married)	sex work	Atleast one	moderate risk/hazardous	Yes	2 & above	no	None	Pos	Yes	Yes	Yes	No	Yes	<=15	Yes
142	14-19	second/ter	Married	hospitality/Entertainment	None	None	No	None	no	None	Pos	Yes	No	Yes	No	Yes	<=15	No
143	20-24	second/ter	Married	No job	Atleast one	moderate risk/hazardous	No	One	yes	oral pills	Neg	Yes	No	No	No	No	<=15	Yes
144	14-19	none/primary	Single(never married)	hospitality/Entertainment	Atleast one	None	No	2 & above	yes	CONDOMS	Neg	Yes	No	No	No	Yes	<=15	Yes
145	20-24	second/ter	Married	other	Atleast one	low risk drinking	No	None	no	None	Neg	Yes	No	No	No	Yes	<=15	Yes
146	20-24	second/ter	Single(never married)	other	None	low risk drinking	Yes	One	yes	injectable	Neg	Yes	No	Yes	No	No	<=15	Yes
147	14-19	none/primary	Single(never married)	sex work	Atleast one	None	No	None	yes	Other	Pos	Yes	Yes	Yes	No	Yes	<=15	No
148	20-24	second/ter	Single(never married)	hospitality/Entertainment	Atleast one	moderate risk/hazardous	No	One	yes	Intra uterine device	Neg	Yes	Yes	No	No	Yes	<=15	Yes
149	20-24	second/ter	Single(never married)	sex work	Atleast one	high risk/Alcohol dependent	No	2 & above	yes	CONDOMS	Neg	Yes	No	Yes	No	Yes	>15	No
150	20-24	second/ter	Married	No job	Atleast one	None	No	None	no	None	Neg	Yes	No	No	No	Yes	<=15	No
151	20-24	second/ter	Separated/DIvorced	hospitality/Entertainment	Atleast one	moderate risk/hazardous	No	2 & above	yes	injectable	Neg	Yes	Yes	Yes	Yes	Yes	<=15	No
152	20-24	second/ter	Separated/DIvorced	hospitality/Entertainment	None	moderate risk/hazardous	No	2 & above	no	None	.	Yes	No	Yes	No	Yes	<=15	Yes
153	20-24	none/primary	Married	No job	Atleast one	low risk drinking	No	None	yes	injectable	Neg	Yes	No	Yes	No	No	<=15	No
154	14-19	none/primary	Single(never married)	other	None	low risk drinking	No	One	no	None	Neg	Yes	No	No	No	Yes	<=15	No
155	14-19	none/primary	Separated/DIvorced	No job	Atleast one	moderate risk/hazardous	No	One	yes	Implant	Pos	Yes	No	No	No	Yes	<=15	No
156	20-24	none/primary	Separated/DIvorced	sex work	Atleast one	high risk/Alcohol dependent	No	2 & above	yes	Implant	Neg	Yes	No	Yes	No	Yes	>15	Yes
157	14-19	second/ter	Single(never married)	other	None	None	No	None	no	None	Neg	Yes	No	No	No	Yes	>15	No
158	14-19	second/ter	Single(never married)	hospitality/Entertainment	None	None	No	None	yes	CONDOMS	Pos	No	No	No	No	Yes	>15	No
159	20-24	none/primary	Married	other	Atleast one	None	No	2 & above	yes	Implant	Neg	Yes	No	No	No	No	<=15	Yes
160	14-19	second/ter	Separated/DIvorced	other	Atleast one	None	No	None	yes	injectable	Neg	Yes	No	Yes	No	Yes	>15	No
161	14-19	none/primary	Single(never married)	hospitality/Entertainment	Atleast one	high risk/Alcohol dependent	Yes	2 & above	no	None	Pos	Yes	No	No	No	No	<=15	Yes
162	20-24	second/ter	Married	sex work	Atleast one	high risk/Alcohol dependent	No	2 & above	no	None	Neg	Yes	Yes	No	No	Yes	>15	No
163	14-19	none/primary	Married	sex work	Atleast one	None	No	2 & above	no	None	Neg	Yes	Yes	No	No	No	<=15	Yes
164	20-24	none/primary	Single(never married)	sex work	None	moderate risk/hazardous	No	2 & above	yes	injectable	Neg	Yes	No	Yes	No	Yes	<=15	Yes
165	20-24	second/ter	Separated/DIvorced	hospitality/Entertainment	Atleast one	high risk/Alcohol dependent	Yes	2 & above	no	None	Neg	Yes	No	No	No	Yes	<=15	Yes
166	20-24	second/ter	Single(never married)	sex work	Atleast one	None	No	2 & above	yes	Intra uterine device	Neg	Yes	No	No	No	Yes	>15	No
167	20-24	none/primary	Single(never married)	sex work	Atleast one	moderate risk/hazardous	No	2 & above	yes	injectable	Neg	Yes	Yes	Yes	No	Yes	>15	Yes
168	14-19	second/ter	Married	other	Atleast one	None	No	None	no	None	Neg	Yes	No	No	No	Yes	>15	Yes
169	20-24	second/ter	Single(never married)	sex work	None	moderate risk/hazardous	Yes	2 & above	yes	CONDOMS	Neg	Yes	No	No	No	Yes	>15	No
170	20-24	none/primary	Separated/DIvorced	hospitality/Entertainment	Atleast one	None	No	One	yes	oral pills	Neg	Yes	No	No	No	No	<=15	No
171	20-24	second/ter	Married	other	Atleast one	None	No	None	yes	Implant	Neg	Yes	No	No	No	Yes	<=15	Yes
172	14-19	second/ter	Single(never married)	other	Atleast one	None	No	None	yes	Implant	Pos	No	No	Yes	No	No	>15	Yes
173	14-19	none/primary	Single(never married)	sex work	None	moderate risk/hazardous	No	2 & above	yes	oral pills	Neg	Yes	No	No	No	Yes	<=15	No
174	20-24	second/ter	Single(never married)	other	Atleast one	None	No	2 & above	yes	Other	Neg	Yes	No	No	No	Yes	>15	No
175	20-24	none/primary	Separated/DIvorced	other	Atleast one	moderate risk/hazardous	No	One	yes	injectable	Neg	Yes	No	Yes	No	No	<=15	Yes
176	14-19	second/ter	Single(never married)	sex work	Atleast one	moderate risk/hazardous	No	2 & above	no	None	Neg	Yes	Yes	Yes	No	Yes	<=15	Yes
177	14-19	none/primary	Separated/DIvorced	No job	Atleast one	moderate risk/hazardous	Yes	2 & above	yes	injectable	Neg	No	No	No	No	No	<=15	No
178	20-24	second/ter	Single(never married)	No job	Atleast one	None	No	2 & above	yes	Implant	Neg	Yes	No	No	No	No	<=15	No
179	20-24	none/primary	Married	No job	Atleast one	None	No	None	yes	Implant	Neg	No	No	No	No	No	<=15	Yes
180	20-24	second/ter	Single(never married)	other	Atleast one	moderate risk/hazardous	No	One	yes	CONDOMS	Neg	Yes	Yes	Yes	No	Yes	<=15	Yes
181	20-24	second/ter	Married	hospitality/Entertainment	Atleast one	low risk drinking	No	None	yes	injectable	Neg	Yes	No	No	No	No	<=15	No
182	20-24	none/primary	Married	other	Atleast one	moderate risk/hazardous	No	None	no	None	Neg	Yes	No	Yes	No	No	<=15	Yes
183	20-24	none/primary	Married	hospitality/Entertainment	Atleast one	low risk drinking	No	None	no	None	Neg	Yes	No	No	No	No	<=15	Yes
184	20-24	none/primary	Married	other	Atleast one	moderate risk/hazardous	Yes	None	yes	Implant	Neg	No	Yes	No	No	No	<=15	Yes
185	20-24	none/primary	Married	hospitality/Entertainment	None	moderate risk/hazardous	No	None	no	None	Pos	Yes	No	No	No	Yes	>15	No
186	14-19	none/primary	Separated/DIvorced	sex work	None	moderate risk/hazardous	Yes	2 & above	no	None	Neg	Yes	No	No	No	No	<=15	No
187	20-24	second/ter	Married	No job	Atleast one	low risk drinking	No	None	no	None	Neg	Yes	No	No	No	No	<=15	No
188	20-24	second/ter	Separated/DIvorced	hospitality/Entertainment	Atleast one	None	No	2 & above	yes	injectable	Neg	Yes	No	No	No	Yes	<=15	Yes
189	20-24	second/ter	Single(never married)	other	Atleast one	high risk/Alcohol dependent	Yes	2 & above	yes	Implant	Pos	Yes	Yes	No	Yes	No	>15	Yes
190	20-24	second/ter	Single(never married)	hospitality/Entertainment	Atleast one	moderate risk/hazardous	No	None	no	None	Neg	Yes	No	No	No	No	>15	No
191	14-19	second/ter	Single(never married)	hospitality/Entertainment	None	low risk drinking	No	2 & above	no	None	Neg	Yes	Yes	No	No	Yes	<=15	Yes
192	20-24	second/ter	Married	No job	Atleast one	low risk drinking	No	2 & above	yes	Implant	Neg	Yes	No	Yes	No	No	<=15	No
193	20-24	none/primary	Married	other	Atleast one	None	No	None	yes	injectable	Neg	Yes	No	No	No	No	<=15	Yes
194	14-19	none/primary	Married	hospitality/Entertainment	Atleast one	low risk drinking	No	One	yes	injectable	Neg	Yes	No	No	No	No	<=15	Yes
195	20-24	none/primary	Married	No job	Atleast one	low risk drinking	Yes	2 & above	yes	oral pills	Neg	Yes	No	No	No	Yes	<=15	Yes
196	20-24	second/ter	Married	No job	Atleast one	None	No	None	yes	Implant	Neg	Yes	No	No	No	No	<=15	Yes
197	20-24	second/ter	Married	No job	Atleast one	low risk drinking	No	One	no	None	Pos	Yes	No	No	No	Yes	<=15	Yes
198	20-24	none/primary	Married	other	Atleast one	low risk drinking	No	None	yes	injectable	Pos	Yes	No	No	No	No	<=15	No
199	20-24	none/primary	Married	other	Atleast one	None	Yes	2 & above	yes	Implant	Neg	Yes	No	Yes	No	Yes	<=15	Yes
200	14-19	none/primary	Married	No job	Atleast one	None	No	2 & above	no	None	Neg	Yes	Yes	Yes	No	Yes	<=15	Yes
201	20-24	none/primary	Married	No job	Atleast one	low risk drinking	Yes	2 & above	yes	injectable	Neg	Yes	Yes	Yes	No	Yes	<=15	Yes
202	20-24	second/ter	Single(never married)	other	Atleast one	moderate risk/hazardous	No	2 & above	yes	Implant	Neg	Yes	No	Yes	No	Yes	<=15	Yes
203	20-24	second/ter	Single(never married)	sex work	None	low risk drinking	Yes	None	no	None	Neg	Yes	No	Yes	No	Yes	>15	Yes
204	20-24	second/ter	Single(never married)	hospitality/Entertainment	None	low risk drinking	No	None	no	None	Neg	No	No	Yes	No	Yes	>15	Yes
205	20-24	second/ter	Single(never married)	No job	None	low risk drinking	No	None	no	None	Neg	Yes	No	No	No	No	<=15	No
206	14-19	second/ter	Single(never married)	sex work	None	moderate risk/hazardous	Yes	2 & above	yes	CONDOMS	Pos	Yes	No	No	No	Yes	<=15	No
207	14-19	none/primary	Single(never married)	sex work	None	high risk/Alcohol dependent	Yes	2 & above	yes	CONDOMS	Neg	Yes	Yes	No	No	Yes	<=15	No
208	14-19	none/primary	Single(never married)	sex work	None	low risk drinking	No	One	no	None	Neg	Yes	No	Yes	No	Yes	<=15	No
209	20-24	none/primary	Separated/DIvorced	hospitality/Entertainment	Atleast one	None	No	2 & above	no	None	Pos	Yes	No	No	No	Yes	<=15	No
210	20-24	none/primary	Married	other	Atleast one	low risk drinking	No	2 & above	yes	injectable	Neg	Yes	No	No	No	Yes	<=15	Yes
211	20-24	second/ter	Single(never married)	No job	None	None	No	One	yes	injectable	Neg	Yes	No	No	No	Yes	<=15	Yes
212	14-19	second/ter	Single(never married)	sex work	None	moderate risk/hazardous	No	One	yes	oral pills	Pos	Yes	No	No	No	Yes	<=15	No
213	14-19	second/ter	Single(never married)	hospitality/Entertainment	Atleast one	moderate risk/hazardous	No	None	no	None	Neg	Yes	Yes	Yes	No	No	<=15	Yes
214	20-24	none/primary	Married	hospitality/Entertainment	Atleast one	None	No	2 & above	yes	injectable	Neg	Yes	No	No	No	Yes	>15	No
215	20-24	second/ter	Single(never married)	No job	Atleast one	low risk drinking	No	None	yes	CONDOMS	Neg	Yes	No	Yes	No	Yes	<=15	Yes
216	14-19	second/ter	Single(never married)	hospitality/Entertainment	Atleast one	moderate risk/hazardous	Yes	None	no	None	Neg	Yes	No	Yes	No	No	>15	No
217	20-24	second/ter	Married	No job	Atleast one	None	No	None	yes	injectable	Neg	Yes	Yes	No	No	Yes	<=15	Yes
218	14-19	none/primary	Single(never married)	hospitality/Entertainment	Atleast one	high risk/Alcohol dependent	No	One	no	None	Pos	Yes	No	Yes	No	Yes	<=15	No
219	20-24	second/ter	Separated/DIvorced	hospitality/Entertainment	Atleast one	None	No	None	no	None	Pos	Yes	No	No	No	Yes	<=15	No
220	20-24	second/ter	Married	other	Atleast one	None	No	None	yes	injectable	Neg	Yes	No	No	No	No	<=15	No
221	20-24	second/ter	Separated/DIvorced	sex work	Atleast one	high risk/Alcohol dependent	No	2 & above	no	None	Pos	Yes	No	No	No	Yes	>15	No
222	20-24	second/ter	Single(never married)	hospitality/Entertainment	Atleast one	moderate risk/hazardous	Yes	2 & above	yes	Implant	Pos	Yes	No	Yes	No	Yes	<=15	Yes
223	20-24	second/ter	Married	No job	Atleast one	moderate risk/hazardous	No	None	yes	injectable	Pos	Yes	No	No	No	No	<=15	No
224	20-24	none/primary	Single(never married)	other	Atleast one	None	No	2 & above	no	None	Neg	Yes	No	Yes	No	Yes	<=15	No
225	20-24	none/primary	Married	No job	Atleast one	low risk drinking	No	None	yes	injectable	Neg	Yes	No	No	No	No	<=15	No
226	20-24	none/primary	Married	other	Atleast one	None	No	None	yes	Implant	Pos	Yes	No	No	No	Yes	<=15	Yes
227	20-24	none/primary	Married	other	Atleast one	None	No	None	no	None	Neg	Yes	No	Yes	No	Yes	<=15	No
228	20-24	second/ter	Married	hospitality/Entertainment	Atleast one	None	No	None	yes	Implant	Neg	Yes	No	No	No	No	<=15	Yes
229	20-24	second/ter	Married	other	Atleast one	None	No	None	no	None	Neg	Yes	No	No	No	Yes	<=15	Yes
230	14-19	second/ter	Separated/DIvorced	No job	Atleast one	None	No	None	no	None	Neg	Yes	No	No	No	Yes	<=15	No
231	20-24	second/ter	Married	other	Atleast one	None	No	None	no	None	Neg	Yes	No	No	No	No	<=15	Yes
232	20-24	second/ter	Married	No job	Atleast one	low risk drinking	No	One	yes	Implant	Neg	Yes	No	Yes	No	Yes	<=15	Yes
233	14-19	second/ter	Single(never married)	other	None	None	No	None	no	None	Neg	Yes	Yes	Yes	No	No	<=15	No
234	20-24	none/primary	Single(never married)	No job	Atleast one	low risk drinking	No	None	yes	injectable	Neg	Yes	No	Yes	No	Yes	<=15	No
235	14-19	none/primary	Single(never married)	No job	Atleast one	None	No	2 & above	yes	CONDOMS	Neg	Yes	No	No	No	Yes	<=15	Yes
236	20-24	second/ter	Single(never married)	other	None	None	No	2 & above	yes	CONDOMS	.	Yes	Yes	No	Yes	Yes	>15	No
237	20-24	none/primary	Single(never married)	hospitality/Entertainment	None	moderate risk/hazardous	No	2 & above	yes	Implant	Neg	Yes	No	No	No	Yes	<=15	Yes
238	20-24	none/primary	Single(never married)	sex work	Atleast one	None	No	2 & above	yes	Implant	Neg	Yes	No	Yes	No	Yes	<=15	Yes
239	14-19	second/ter	Single(never married)	sex work	None	moderate risk/hazardous	Yes	2 & above	yes	CONDOMS	Neg	Yes	No	No	No	Yes	>15	No
240	14-19	second/ter	Single(never married)	sex work	None	low risk drinking	No	One	no	None	Neg	Yes	Yes	Yes	Yes	No	>15	No
241	20-24	none/primary	Single(never married)	sex work	Atleast one	None	No	None	yes	injectable	Pos	Yes	Yes	Yes	No	Yes	<=15	No
242	20-24	none/primary	Married	hospitality/Entertainment	Atleast one	low risk drinking	Yes	None	yes	Other	Neg	Yes	No	No	No	No	>15	Yes
243	14-19	none/primary	Married	other	Atleast one	low risk drinking	No	None	yes	injectable	Pos	Yes	No	No	No	No	<=15	Yes
244	20-24	second/ter	Single(never married)	No job	Atleast one	None	No	None	yes	injectable	Neg	Yes	No	Yes	No	Yes	<=15	No
245	20-24	none/primary	Married	No job	Atleast one	moderate risk/hazardous	No	2 & above	yes	Implant	Neg	Yes	Yes	No	No	Yes	<=15	No
246	20-24	second/ter	Separated/DIvorced	No job	Atleast one	None	No	One	no	None	Neg	Yes	No	No	No	Yes	<=15	No
247	20-24	none/primary	Married	No job	Atleast one	None	No	None	yes	Implant	Neg	Yes	Yes	Yes	No	Yes	<=15	Yes
248	14-19	second/ter	Single(never married)	hospitality/Entertainment	None	None	No	2 & above	no	None	Neg	Yes	No	No	No	Yes	>15	Yes
249	14-19	none/primary	Single(never married)	No job	Atleast one	None	No	None	yes	Implant	Neg	Yes	No	No	No	Yes	<=15	Yes
250	20-24	second/ter	Single(never married)	sex work	Atleast one	low risk drinking	No	2 & above	yes	Implant	Pos	Yes	No	Yes	No	Yes	<=15	Yes
251	20-24	second/ter	Single(never married)	sex work	None	moderate risk/hazardous	No	None	no	None	Pos	Yes	Yes	Yes	No	Yes	<=15	Yes
252	20-24	none/primary	Single(never married)	sex work	Atleast one	moderate risk/hazardous	Yes	2 & above	yes	Implant	Neg	Yes	Yes	Yes	No	Yes	<=15	Yes
253	14-19	second/ter	Single(never married)	sex work	Atleast one	None	No	2 & above	no	None	Pos	Yes	Yes	Yes	No	Yes	<=15	Yes
254	20-24	second/ter	Married	No job	Atleast one	None	No	None	yes	injectable	Neg	Yes	No	No	No	No	<=15	No
255	14-19	none/primary	Single(never married)	sex work	None	None	No	None	no	None	Neg	Yes	Yes	Yes	No	Yes	>15	No
256	20-24	second/ter	Married	No job	None	low risk drinking	No	2 & above	yes	Implant	Pos	Yes	No	No	No	Yes	<=15	Yes
257	20-24	none/primary	Single(never married)	sex work	Atleast one	moderate risk/hazardous	No	2 & above	yes	Implant	Neg	Yes	No	Yes	No	Yes	>15	Yes
258	20-24	second/ter	Married	hospitality/Entertainment	Atleast one	None	No	2 & above	yes	CONDOMS	Neg	Yes	Yes	Yes	No	Yes	<=15	No
259	20-24	none/primary	Single(never married)	other	Atleast one	moderate risk/hazardous	No	2 & above	yes	CONDOMS	Neg	Yes	No	Yes	No	Yes	<=15	No
260	20-24	none/primary	Married	hospitality/Entertainment	Atleast one	None	Yes	2 & above	yes	Implant	Pos	Yes	Yes	No	No	Yes	>15	Yes
261	14-19	none/primary	Single(never married)	No job	None	None	No	2 & above	no	None	Neg	Yes	Yes	Yes	Yes	Yes	<=15	Yes
262	14-19	second/ter	Single(never married)	hospitality/Entertainment	None	low risk drinking	No	One	yes	CONDOMS	Pos	Yes	No	No	No	Yes	<=15	No
263	14-19	second/ter	Single(never married)	other	None	None	No	None	no	None	Neg	No	No	No	No	Yes	<=15	No
264	20-24	none/primary	Married	No job	None	None	No	None	no	None	Neg	Yes	No	No	No	Yes	<=15	Yes
265	20-24	second/ter	Single(never married)	hospitality/Entertainment	None	None	No	None	yes	CONDOMS	Neg	No	No	No	No	Yes	>15	No
266	14-19	none/primary	Married	other	Atleast one	None	No	None	no	None	Neg	No	Yes	No	No	Yes	<=15	No
267	14-19	none/primary	Separated/DIvorced	No job	Atleast one	None	No	None	no	None	Neg	Yes	No	Yes	No	Yes	<=15	No
268	20-24	none/primary	Married	other	Atleast one	None	No	None	yes	Implant	Neg	No	No	No	No	Yes	<=15	No
269	20-24	none/primary	Separated/DIvorced	other	Atleast one	None	No	None	yes	injectable	Neg	Yes	Yes	No	Yes	Yes	>15	No
270	20-24	none/primary	Married	sex work	Atleast one	None	No	None	yes	Implant	Neg	Yes	No	No	No	Yes	<=15	Yes
271	20-24	second/ter	Separated/DIvorced	sex work	Atleast one	low risk drinking	No	None	no	None	Neg	No	No	No	No	Yes	<=15	Yes
272	20-24	none/primary	Single(never married)	sex work	None	high risk/Alcohol dependent	Yes	2 & above	yes	CONDOMS	Pos	Yes	No	Yes	Yes	Yes	<=15	No
273	20-24	none/primary	Separated/DIvorced	hospitality/Entertainment	Atleast one	None	No	None	no	None	Neg	Yes	No	No	No	Yes	<=15	No
274	14-19	second/ter	Single(never married)	hospitality/Entertainment	None	None	No	2 & above	no	None	Neg	Yes	No	No	No	No	<=15	No
275	14-19	none/primary	Married	No job	Atleast one	low risk drinking	No	One	no	None	Pos	No	No	No	No	Yes	<=15	No
276	20-24	none/primary	Married	hospitality/Entertainment	Atleast one	moderate risk/hazardous	No	None	no	None	Neg	Yes	No	No	No	Yes	<=15	Yes
277	20-24	second/ter	Married	other	Atleast one	moderate risk/hazardous	No	None	yes	Implant	Pos	Yes	No	No	No	Yes	<=15	Yes
278	14-19	none/primary	Married	No job	Atleast one	None	No	None	yes	injectable	Neg	No	No	No	No	Yes	<=15	Yes
279	14-19	second/ter	Single(never married)	hospitality/Entertainment	None	low risk drinking	No	One	no	None	Pos	Yes	No	No	No	Yes	<=15	No
280	20-24	none/primary	Married	No job	Atleast one	moderate risk/hazardous	No	None	no	None	Pos	No	Yes	No	No	Yes	<=15	No
281	20-24	second/ter	Married	other	Atleast one	None	No	One	no	None	Neg	Yes	No	No	No	Yes	<=15	No
282	20-24	second/ter	Separated/DIvorced	other	Atleast one	None	No	2 & above	yes	Other	Neg	Yes	No	No	No	Yes	<=15	Yes
283	20-24	none/primary	Single(never married)	hospitality/Entertainment	None	None	No	One	yes	Implant	Neg	Yes	No	No	No	Yes	<=15	Yes
284	14-19	none/primary	Single(never married)	hospitality/Entertainment	Atleast one	None	No	None	no	None	Pos	Yes	No	No	No	Yes	<=15	No
285	14-19	none/primary	Single(never married)	sex work	Atleast one	high risk/Alcohol dependent	No	2 & above	yes	Implant	Neg	Yes	No	No	No	Yes	>15	Yes
